# Supplementary material for: Effects of Moderate Amounts of Barley in Late Pregnancy on Growth, Glucose Metabolism and Osteoarticular Status of Pre-Weaning Horses
Source: PLoS One. 2015 Apr 13;10(4):e0122596. doi: 10.1371/journal.pone.0122596 (PMC4395399; doi:10.1371/journal.pone.0122596)
Supplement: S1 Dataset — (XLS) [file pone.0122596.s001.xls]

## Sheet: Feuil1
				Height at the withers (cm)	Age (years)	Parity (number of foals)	Gestational length (days)	Bodyweight (kg)																														Body condition score
								Gestational day																						Lactating day								Gestational day										Lactating day
Mare	Foal	Group	Sex of foal					0	15	30	45	60	75	90	105	120	135	150	165	180	195	210	225	240	255	270	285	300	315	1	15	30	45	60	75	90	180	45	75	105	135	165	195	225	255	285	315	30	60
M1	F1	Barley	F	158	19.1	6	339.8	652.55	648.3	NA	654.225	658.9	649.9	636	646.7	604.3	607.6	609.4	628.9	641.3	646.4	661.7	663.1	665.9	664.1	684.4	693.75	NA	NA	667.2	665.733	651.1	653.5	653.3	652.5	NA	592	NA	2.75	3.5	2.25	2.5	2.75	2.75	2.5	2.75	2.5	3	3
M2	F2	Barley	M	166	18.2	3	331.8	594.85	608.6	621	638.433	NA	646.833	641.85	652.8	631.6	640.1	570.1	582.7	596.3	605.5	608	622.8	619.6	627.1	640	646.2	663.2	690.8	626.867	641	653.4	660.3	662.3	649.22	647.875	625.6	3.25	3.5	3.25	3.25	2	2.25	2.5	2.5	2.25	2.5	NA	3.25
M3	F3	Barley	F	161	15.1	8	331.9	560.8	NA	593.3	603.6	609.5	605.1	602.85	602.6	593.4	619.6	573	554.2	571.7	605.5	608	622.8	619.6	627.1	640	646.2	663.2	690.8	560.2	NA	NA	NA	NA	NA	NA	NA	NA	NA	NA	NA	NA	NA	NA	NA	NA	NA	NA	NA
M4	F4	Barley	F	164	12	4	337.5	620.9	636.8	643.3	652.6	635.6	645.6	NA	634.05	NA	588.7	583.2	587.5	616	610.95	616.55	625.1	633.1	642.9	653.9	667.6	676.8	NA	609.5	618.7	616.8	606.075	608.36	619.2	NA	579	4	4	4	4.25	3.5	3.75	3.75	3.5	3.5	3.75	3.75	3.75
M5	F5	Barley	F	163.5	10.1	4	343.4	629.95	648.2	673.7	667.35	695.3	675.967	679.5	NA	659.05	NA	629.3	NA	NA	621.9	624	627.7	629.9	631.5	648.85	663.1	680.5	683.3	NA	620.04	636.4	638.425	629.167	638.05	639.14	608.6	4.25	4.5	4.25	4.25	3.75	3.75	3.5	3.75	3.75	3.75	3.75	3.5
M6	F6	Barley	M	156	9	3	339.6	659.933	NA	673.825	664.3	671.3	658.6	674.6	613.1	608.9	617.3	619.9	638	636.4	641.1	652	652.9	658.3	674.7	684.7	704.3	NA	NA	636.15	648.175	645	653.6	665.35	NA	NA	594	3.75	4.5	NA	4	3.75	3.75	3.5	4.25	3.75	3.75	4.25	4.25
M7	F7	Barley	M	168	8.2	2	331.6	665.8	NA	710.1	726.65	732.3	724.333	741	734	739.9	754.3	692.7	708.9	715	720.4	718	714.8	722.7	718.5	728.4	729.3	729.3	757.95	716.625	743.933	742.567	738.633	730.1	739.5	741.16	724	3.5	2.75	3.5	3.5	3.5	3.25	3.75	3.75	3.75	3.5	NA	3.75
M8	F8	Barley	M	165	7.7	2	339.9	603.2	645.1	654.7	642.9	657.8	639	617.7	625.9	633.3	623.6	NA	620.75	630.4	614.85	NA	NA	NA	618.4	632.5	635.8	649.5	651.75	596.5	626.275	643.233	639.25	622.7	619.025	625.8	586	4.5	4.5	4.5	4	3.5	NA	3.75	4.25	4	4	NA	4
M9	F9	Barley	M	161	7.1	2	339.5	593.25	601.267	NA	618.925	625.1	621.4	611.9	614.2	579.7	594.6	596.7	NA	NA	602.4	591.5	590.4	591.8	599.2	613.2	628.9	636.2	649.2	564.033	600.167	604.38	606.925	615.08	NA	NA	620	4	4.5	4.25	4	3.75	3.75	4	3.75	4	4	3.75	3.75
M10	F10	Barley	M	159	6.2	2	336.8	523.233	554.7	545	552.2	555.9	576.5	560.533	561.3	543	556.4	NA	520.3	534.1	531.5	529.3	537.6	545.7	550.5	577.3	586.5	NA	NA	530.833	557.15	578.5	570.133	580.82	550.233	553.6	525	4.25	3.75	3.75	3.75	3.5	3.25	3.5	3.75	3.75	4	3.75	4
M11	F11	Barley	F	162	6.1	2	352.4	582.7	NA	603.9	616.4	622.1	636.95	628.567	621	617.4	629.3	NA	579.2	NA	587.8	NA	583.55	581.2	590.5	598.6	602.2	622.25	632	NA	580.333	602.033	608.433	617.8	594.875	596.42	556	4.75	4.75	4.75	4.5	3.75	3.75	3.75	4	3.75	NA	NA	4
M12	F12	Barley	F	163	6.2	2	336.7	613.7	621.3	616.8	637	623.333	630.2	NA	617.15	NA	554.3	573.8	558.6	587.7	576.7	582	581.1	595.3	603.95	627.9	636.9	664	NA	601.1	605.02	614.425	620.325	631.025	642.24	NA	615	3.75	4	3.75	3.25	3.25	2.5	2.5	2.5	4.25	4	3.75	4
M13	F13	Forage	M	160	17.1	4	333.7	612.45	620.967	NA	630.55	638.2	637.9	625.9	NA	576.2	586.8	589.5	610.6	620	611.1	630.8	619.1	615	615.8	623.4	635.55	NA	NA	586.5	603.3	605.34	607.775	613.9	617.3	NA	612	3.5	3.75	3.75	3.75	2.75	3.25	2.25	2.25	2.5	2.25	2.25	2.3
M14	F14	Forage	M	158	21.2	11	346.6	519.55	534.4	540.9	539.95	536.7	536.333	542.6	535.7	542.5	NA	499.1	506.7	518	512.6	533.7	537	535.9	539.1	543.1	548.55	561.1	586.3	NA	511.35	530.34	531.075	521.975	529.25	532.3	506	2.75	3.25	2.75	2.5	2.5	2.25	2.25	2.5	2.25	2.25	2	2
M15	F15	Forage	F	162	13	4	343.7	593.5	626	640.7	636.55	652.2	636.333	642.9	638	637	646.9	596.1	597.8	603.3	610.9	619.6	611	603.9	613.1	617	624.4	632	643.1	541.5	569.375	605.8	611.55	602.425	610.675	625.56	597	3.75	3.75	3.75	3.75	3.5	3	2.75	3	2.5	2.25	2.25	2.75
M16	F16	Forage	F	165	10.1	3	330.7	574.2	599.9	624.2	618.3	622.7	617.867	624.15	NA	628.1	NA	571.5	585	585.4	595.6	593.3	587.7	606.1	605.8	600.35	606.4	617.7	634	555.75	593.667	607.733	609.575	609.3	619.475	618.65	590.2	3.75	3.75	4	3.75	3.5	3	2.25	2.25	2.25	2.25	NA	2.75
M17	F17	Forage	F	165	10.2	3	335.7	660.5	657.45	677.867	NA	686.967	679.7	679.5	675.5	695.5	628.2	640	648.2	644.8	648.1	650.4	641.9	654.7	644.3	642.5	663.5	661.3	678.9	594.833	636.525	659.8	671.9	656.36	672.275	681.667	651.2	3.75	3.75	3.75	3.5	3.25	2.5	2.5	2.75	2.25	2.25	NA	2.5
M18	F18	Forage	M	170	9.2	3	333.5	744.2	745.533	NA	767.45	767.9	780.7	762.15	NA	698.4	695.7	717.9	727.7	733.4	715.7	719.1	725	717.9	718.2	725.3	735.2	NA	NA	685.6	713.75	723.575	737.1	749.6	758.8	NA	764	4	4.25	4.25	3.5	3.75	3.75	3.25	3.25	2.5	2.5	2.25	2.25
M19	F19	Forage	F	166	9.2	3	344.6	636.7	673.5	673.3	682.3	677.75	668.2	663.7	NA	663.1	NA	627.05	626.1	621.1	647.5	657	632.75	643.6	643.4	628.7	634	633.4	647.2	NA	602	639.933	655.25	640.74	658.45	671.225	665	3.75	4	3.75	3.75	3.5	3	2.5	2.25	2	2	2	2.5
M20	F20	Forage	F	161.5	8.1	2	337.6	545.55	593.9	599.9	587.85	596.7	593.167	609.6	594.9	602.7	NA	545.4	544.7	560.6	563.9	590.1	566.5	560.8	568.1	574.1	580	603.6	588.9	533.4	551.8	574.567	587.475	580.175	590.325	602.64	566.4	3.75	3.75	3.75	3.75	2.75	2.75	2.5	2.75	2.5	2.25	NA	3.25
M21	F21	Forage	F	161	8.1	3	332.5	580.35	612.4	623.7	615.8	626.6	621.633	627.5	629.2	621.55	NA	586.6	586.8	593.2	600.6	599.9	590.6	592.8	597.9	600.65	607.6	614.9	625.9	545.15	573.167	587.7	589.125	589.35	589.15	592.1	569.2	4.5	4.5	4.5	4.75	4	3.75	3.5	3.75	3.25	2.25	NA	3.75
M22	F22	Forage	M	168	8.1	2	340.6	548.1	560.95	573.9	572.9	570.2	572.3	553.2	569.9	507.9	519.5	519.1	548.1	558.9	548.1	554.8	552.6	555	556.7	565.3	561.9	576.8	NA	537.45	NA	543.68	530.85	547.6	565.867	NA	NA	3.75	3.5	3.75	2.5	2.75	2.25	2.25	2.5	2	2.25	2.25	2.75
M23	F23	Forage	M	157	6.5	2	348.5	476.533	NA	504.6	509.8	NA	520.733	513.067	508.4	502.9	514.3	484.9	482.6	474.5	471.1	478.7	476.1	479	480.7	479.3	488.1	495.9	503.5	NA	456.633	475.667	488.8	491.925	486	496.325	491	4.5	4.5	4.25	4.25	4	3.75	3.5	2.25	3.25	3.5	3.5	3.5
M24	F24	Forage	M	159	6.1	2	355.5	575.9	593.2	603.5	620.367	NA	618.467	601.5	609.8	NA	604.05	561.5	546.7	564	564.1	558.7	565.6	564.8	565.7	574.2	574.9	588.85	591.9	NA	560.6	551.075	574.9	590.825	591.26	611.725	582	3.75	3.75	3.75	3.75	3.5	2.75	2.5	2.75	2.25	2	2	2.5
M25	F25	Forage	F	163	6.1	2	340	578.6	604.4	610.65	614.5	629.65	620.167	618.7	NA	618.75	NA	576.1	567.3	578.6	590	598.5	587.75	601.9	589.7	600.9	602.5	610	624.8	569.05	581.167	576.3	596.9	591.94	604.85	616.075	579	3.75	4	3.75	3.75	3.5	3.25	2.75	3.75	2.25	3.25	2.5	3.25
[truncated: 4 more columns]
