# Supplementary material for: Effects of Moderate Amounts of Barley in Late Pregnancy on Growth, Glucose Metabolism and Osteoarticular Status of Pre-Weaning Horses
Source: PLoS One. 2015 Apr 13;10(4):e0122596. doi: 10.1371/journal.pone.0122596 (PMC4395399; doi:10.1371/journal.pone.0122596)
Supplement: S2 Dataset — (XLS) [file pone.0122596.s002.xls]

## Sheet: Feuil1
				Glucose (mmol/L)											Insulin (ng/mL)
				Time of the day											Time of the day
Mare	Foal	Group	Sex of foal	1899-12-31 08:30:00	1899-12-31 09:30:00	1899-12-31 10:30:00	1899-12-31 11:30:00	1899-12-31 12:30:00	1899-12-31 13:30:00	1899-12-31 14:30:00	1899-12-31 15:30:00	1899-12-31 16:30:00	1899-12-31 17:30:00	1899-12-31 18:30:00	1899-12-31 08:30:00	1899-12-31 09:30:00	1899-12-31 10:30:00	1899-12-31 11:30:00	1899-12-31 12:30:00	1899-12-31 13:30:00	1899-12-31 14:30:00	1899-12-31 15:30:00	1899-12-31 16:30:00	1899-12-31 17:30:00	1899-12-31 18:30:00
M1	F1	Barley	F	3.77778	4.5	5.44444	4.61111	5.05556	4.38889	5.11111	5.55556	6.22222	5.55556	5.27778	1.52304	3.06288	2.52868	2.14454	2.04208	1.4426	2.11615	2.28864	2.83444	2.74266	1.97868
M2	F2	Barley	M	4.22222	4.05556	5.66667	4.05556	4.16667	3.61111	4.61111	4.66667	4.83333	5.22222	4.83333	1.76009	2.27743	2.01147	1.71374	1.4832	1.57318	1.98323	1.61771	1.84203	1.80919	1.69545
M3	F3	Barley	F	4.44444	6.44444	7.55556	4.05556	4.44444	3.55556	4.61111	5.11111	6.38889	5.94444	5.33333	1.74348	2.25078	2.76604	2.41172	1.7451	1.44501	1.43241	1.44852	2.09698	2.07889	2.29552
M4	F4	Barley	F	5.22222	6	7.22222	4.88889	4.77778	5.11111	5.94444	6.44444	6	6.5	5.77778	1.86968	3.90532	5.11109	3.84599	1.87743	2.1252	2.3081	2.70391	4.64443	5.20521	8.93605
M5	F5	Barley	F	3.5	4.77778	5.88889	4.38889	5.27778	5.27778	6.33333	5.77778	5	5.61111	5.88889	1.4729	2.41643	2.67025	1.84647	1.78728	2.49337	2.27441	1.99121	1.98269	2.5767	3.21944
M6	F6	Barley	M	3.83333	5.16667	6.27778	4.16667	4.88889	5	4.72222	4.77778	5.33333	5.16667	5.72222	1.10993	3.67572	3.92959	2.5034	2.29671	1.68122	1.88881	1.76896	2.43676	2.4043	3.45242
M7	F7	Barley	M	3.77778	4	3.83333	4.5	4.66667	3.88889	4.55556	4.77778	4.88889	5.5	4.88889	1.49673	1.55103	1.43767	0	1.42127	1.5443	1.72138	0.665883	0.759301	1.92127	0.712876
M8	F8	Barley	M	4.05556	6.11111	6.33333	6.55556	6	4.22222	3.83333	4.94444	4.22222	5.16667	4.22222	0.763346	2.56034	4.47773	4.10945	3.40668	2.27218	1.86798	2.30198	1.82877	2.16315	2.47298
M9	F9	Barley	M	3.27778	6.38889	8.22222	7.11111	5.27778	4.61111	4.66667	4.38889	6.22222	5.44444	4.66667	0.692677	1.59181	3.56921	4.24864	4.07901	1.97805	1.63282	1.63632	2.01193	1.9391	1.56037
M10	F10	Barley	M	4.22222	3.38889	6.5	5.5	4.88889	3.72222	5.33333	5.83333	5.44444	5.5	5.33333	1.6322	0.782486	2.18357	1.50224	1.38615	0.833761	1.57811	1.63418	1.73684	1.59589	1.76056
M11	F11	Barley	F	3.94444	5.22222	6.61111	4.22222	4.55556	4	4.72222	4.83333	5.5	5.16667	4.77778	0.670318	1.93094	2.34618	1.50744	0.729566	0.70615	0.738368	1.52404	1.47543	1.92815	1.44591
M12	F12	Barley	F	4.33333	5.72222	5.94444	4.94444	4.55556	4.77778	4.72222	4.94444	4.88889	5.22222	5.11111	1.37061	2.42215	3.09718	2.04509	1.52727	1.72795	1.78676	1.77294	1.73265	1.97952	1.89118
M13	F13	Forage	M	4.72222	4.44444	4.22222	4.55556	3.77778	4.94444	4.27778	4.11111	3.61111	3.55556	4	1.67646	1.86615	2.29328	1.95221	1.77905	1.98716	1.96034	1.90522	1.83692	1.81618	1.90176
M14	F14	Forage	M	4.27778	4.5	5.11111	4.05556	4.33333	4.38889	3.94444	4	4.83333	5.33333	5.16667	0.773869	1.54452	1.72783	1.54165	1.57944	0.69931	0.909135	1.3227	1.6224	2.31324	1.5954
M15	F15	Forage	F	4.66667	6.94444	5.5	6.44444	4.88889	4.16667	4.55556	4.55556	5.05556	7.33333	5.05556	1.63471	2.06983	1.86704	1.77441	1.68947	1.72879	1.76281	1.56832	2.11538	2.08543	1.83599
M16	F16	Forage	F	4.16667	4.27778	3.66667	4.55556	4.94444	4.55556	4.22222	3.38889	4.55556	5.11111	3.83333	3.64055	2.13049	2.20552	1.00203	1.49644	1.62004	1.44893	2.77678	1.91758	2.63091	1.62322
M17	F17	Forage	F	4.72222	4.83333	4.66667	5.44444	4.88889	4.77778	4.11111	3.66667	5	5.66667	5.38889	1.64981	0.805732	1.34731	0.66702	0	1.58673	0	0.916568	1.50535	1.74916	1.93156
M18	F18	Forage	M	3.94444	5.16667	4.33333	5.27778	4.16667	4.72222	3.94444	4.61111	4.27778	4.61111	4.05556	1.90886	2.34117	1.89039	1.82713	1.53955	1.58103	1.85133	1.60254	2.18621	1.82605	1.76633
M19	F19	Forage	F	4.77778	5.16667	4.11111	5.5	4.72222	5.22222	4.27778	4.27778	3.5	4.55556	3.94444	1.35286	2.16482	1.50605	1.88192	1.97906	1.52865	1.72357	2.75752	2.23655	1.71432	1.88099
M20	F20	Forage	F	4.61111	4.77778	4.33333	5	4.5	5	4	4.88889	4.22222	5	4.55556	0.74014	1.44303	1.4182	1.37014	1.32163	0	0.651977	1.4118	1.59356	1.60405	0.742698
M21	F21	Forage	F	3.88889	4.72222	4.77778	4.66667	4.38889	4.83333	4.11111	4.33333	4.33333	5.16667	4.11111	1.42673	1.79333	1.68889	1.32773	1.62222	1.34275	1.67864	1.55245	1.87972	1.82792	1.51514
M22	F22	Forage	M	4.38889	4.55556	4	4.61111	4.44444	4.38889	4.05556	4.66667	4.27778	4.5	3.88889	1.53926	1.72181	1.69215	1.52163	2.03538	1.8759	1.53441	1.44889	1.69974	1.72754	1.69893
M23	F23	Forage	M	5.22222	4.55556	4.88889	5.61111	4.22222	5	4.38889	4.61111	4.33333	4.83333	4.33333	1.35938	1.52645	1.43832	0.736147	0.742729	0.744007	0.722754	1.48076	1.78788	0.973053	1.4876
M24	F24	Forage	M	4.33333	5.61111	3.94444	5.61111	5.05556	5	5.27778	4.33333	4.11111	5.11111	5.16667	1.34089	0.732591	1.38791	1.3862	1.54501	0.750674	0.854984	0.757222	0.832856	0.862575	0
M25	F25	Forage	F	4.72222	4.61111	3.33333	4.66667	4.38889	4.22222	4.27778	3.38889	4.27778	5.61111	5.22222	1.66031	1.89117	1.99559	1.67679	1.78696	1.55431	1.72041	0.927298	1.5332	1.4712	1.42283
