# Supplementary material for: Effects of Moderate Amounts of Barley in Late Pregnancy on Growth, Glucose Metabolism and Osteoarticular Status of Pre-Weaning Horses
Source: PLoS One. 2015 Apr 13;10(4):e0122596. doi: 10.1371/journal.pone.0122596 (PMC4395399; doi:10.1371/journal.pone.0122596)
Supplement: S3 Dataset — (XLS) [file pone.0122596.s003.xls]

## Sheet: Feuil1
				IVGTT in August																								IVGTT in February
				Plasma glucose concentrations (mmol/L)												Plasma insulin concentrations (ng/mL)												Plasma glucose concentrations (mmol/L)												Plasma insulin concentrations (ng/mL)
				Time/injection (min)												Time/injection (min)												Time/injection (min)												Time/injection (min)
Mare	Foal	Group	Sex of foal	-5	5	7	9	12	15	30	60	90	120	150	180	-5	5	7	9	12	15	30	60	90	120	150	180	-5	5	7	9	12	15	30	60	90	120	150	180	-5	5	7	9	12	15	30	60	90	120
M1	F1	Barley	F	6.05556	20.3889	16.5	17	16.7222	15.6667	13.4444	10.9444	10.3889	8.77778	5.72222	6.38889	1.39562	5.38488	4.68657	6.55541	4.67192	2.9619	3.29629	4.40573	4.67197	3.62591	1.49344	1.9546	4.66667	18.9444	17.1111	20.8889	19.2222	15.2778	12.1111	8.66667	8.05556	8.38889	6.16667	4.88889	1.62833	5.14473	5.51799	5.84075	6.83814	4.13616	5.92371	3.85264	3.4354	2.37178
M2	F2	Barley	M	4.94444	17.8889	16	15.8333	15.3889	12.8889	13.2222	9.72222	8.72222	6.22222	6.11111	5.5	1.42272	4.4734	4.52184	4.00189	5.56328	7.29423	4.28764	5.76204	3.89965	7.5918	3.56461	2.99569	4.55556	18.8889	16.0556	17.1111	16.9444	16.4444	14.1111	12	8.94444	5.83333	6	4.11111	0.744853	1.0854	1.37425	1.59897	1.35376	1.2909	3.62721	3.88816	1.15009	0.37983
M3	F3	Barley	F	3.88889	18.2778	15.6111	14.6667	14.5556	14.5	12.5556	10.2778	9.5	8.11111	7.05556	5.77778	0.859676	1.66539	1.88936	2.0763	2.23049	2.02691	1.81809	2.25064	3.22997	2.16193	2.27881	1.33935	4.16667	16.3333	13.5	17.0556	14.2778	12.7222	10.4444	9.5	7.5	6.61111	5.5	6.44444	0.600857	1.71451	2.01109	2.14344	2.32299	1.70197	1.57738	1.26462	1.34449	1.21087
M4	F4	Barley	F	4.88889	19.6111	17	15.5	15.7778	14.2778	13.1667	10.5556	9.66667	8	8.05556	5.22222	1.1147	4.71664	4.14871	3.7862	5.48037	4.54951	4.57795	4.68098	4.77351	4.11481	3.34492	2.57963	3.5	17.6111	13.8889	13.4444	15.8889	11.6111	9.72222	8.16667	9.11111	7.83333	5.5	3.55556	0.167403	0.792353	0.867053	1.46516	1.33597	1.50064	1.31303	1.09446	1.68542	0.835292
M5	F5	Barley	F	4.94444	18.7222	15.5556	15	13.1667	13.3889	11.2778	10.2222	8.05556	6.5	6.05556	4.27778	0.823731	5.35488	5.21668	7.67778	5.12929	6.62987	5.88807	4.7793	6.39632	4.14948	6.04236	2.78478	4.72222	23.1667	18.6667	17.6667	17.0556	13.7222	13.2222	11.0556	8.5	6.33333	5.83333	4.61111	1.06372	2.75181	2.39224	2.8397	2.37927	2.70362	2.45117	3.82167	5.4405	3.14416
M6	F6	Barley	M	5.55556	18	16.9444	12.9444	14.3333	14.0556	13.1111	13	10.8889	9.16667	8.66667	7.72222	1.47981	3.82757	4.05356	4.07286	2.68407	2.85434	3.84572	4.60344	4.17801	3.76425	3.47838	2.84439	4.38889	14.7222	14.6111	16.1111	16.4444	14.5556	13.3889	9.22222	11.0556	7.66667	5.88889	5.22222	2.7567	8.81185	10.4108	11.5916	11.5317	11.3056	10.6467	16.176	18.5842	15.1037
M7	F7	Barley	M	5.38889	17	16.8889	15.5	15.6667	15	13.5556	10.3333	7.94444	7.05556	5.61111	4.22222	1.49768	4.23707	4.43528	5.13494	5.71103	4.39223	3.91995	4.33193	3.51503	2.35911	2.02078	0.911915	5	18.2222	14.7778	17.0556	14.7222	16.2778	11.5	10.1667	7.94444	6.88889	6.16667	4.27778	0.856085	2.55131	3.00851	3.02212	3.011	2.75034	1.83649	2.0593	2.59268	1.67436
M8	F8	Barley	M	NA	NA	NA	NA	NA	NA	NA	NA	NA	NA	NA	NA	NA	NA	NA	NA	NA	NA	NA	NA	NA	NA	NA	NA	4.27778	19.3889	20.2222	18.1667	18.3889	18	15.3333	12.3889	8.72222	7.83333	6.72222	3.88889	0.835493	1.77165	2.53609	2.039	2.12692	2.34535	1.46335	1.92351	2.33985	2.24532
M9	F9	Barley	M	5.33333	16	15.5556	16.2222	14.7222	15.2778	11.8889	9.83333	8.77778	8.83333	5.88889	5.38889	1.07085	2.68499	2.61289	2.21297	2.72531	2.8124	2.28586	2.88515	2.92951	2.25375	2.803	2.25734	3.94444	19.1111	16.8333	16.5556	15.2222	15.3889	13.6111	11.8889	8.38889	7.61111	5.88889	4.61111	0.0358932	0.51692	0.82846	0.822317	0.971284	3.70377	0.983116	0.935532	0.75312	0.739611
M10	F10	Barley	M	4.94444	16.4444	16	14.8333	13.2222	13.2222	13.1111	11.1111	11.4444	9.22222	7.27778	6.5	2.02967	4.71642	3.53239	3.85024	5.18668	4.71384	3.75382	3.9261	4.33013	4.75569	4.71178	3.35702	4.44444	19.1111	19.2222	18.8889	16.6111	16.2222	12.7778	9.33333	8.38889	5.44444	4.16667	3.55556	0.516359	2.30582	2.54774	2.78236	2.3301	2.56906	3.02548	3.59886	4.08409	2.79786
M11	F11	Barley	F	4.55556	16.7222	13.7222	15.6111	14.5	13.1667	12.2222	12.0556	9.83333	8.83333	7.66667	6.5	0.90425	4.00742	4.43623	4.29765	5.0829	4.78248	4.61919	6.22531	5.49242	6.73189	5.07725	3.14711	4.22222	22.4444	18.2778	14.9444	15.1667	14.2222	10.4444	8.27778	6.88889	5.72222	4.11111	3.72222	1.17073	3.12826	2.86472	2.20481	3.38519	2.68694	3.13694	4.54841	6.00101	4.37614
M12	F12	Barley	F	4.55556	19.1667	15.6111	13.7222	13	11.8333	11.8333	10.1111	8.11111	8.16667	6.38889	5.77778	0.559218	2.41021	1.98757	3.07609	2.1867	2.7282	2.96274	3.18473	3.92662	2.91641	2.47026	1.61875	5.16667	15.2222	14.8333	16.8333	15.8889	14	11.9444	13.2778	9.5	5.94444	4.83333	4.16667	0.988521	2.20406	2.14702	1.52724	1.46168	1.88958	1.99182	1.71253	2.00638	1.43707
M13	F13	Forage	M	4.66667	15.9444	16.3889	14.8889	13.4444	12.7778	11.6111	9.77778	8.72222	7.55556	6.55556	5.16667	1.68143	7.37618	7.45688	10.1062	6.12206	5.38751	6.17795	6.10738	6.35742	4.99882	4.35467	2.82313	5	16.1111	15.1111	13.6667	12.7778	12.7222	11.6111	8.83333	7.61111	6.72222	6.11111	5.05556	1.57169	3.1461	1.92275	2.86561	2.23325	2.44001	1.94791	3.52854	3.41439	2.84299
M14	F14	Forage	M	4.77778	17.3889	16	13.1667	15.1111	12.0556	13.5	9.11111	8.88889	8.44444	7.16667	5.72222	1.20205	2.55752	2.7639	3.78962	3.02828	2.78365	2.78751	2.90989	3.06644	3.86291	3.01523	2.14298	3.88889	17.9444	16.8889	15	17	16.7778	10.3889	10.7222	7.38889	8	6.61111	5.77778	0.678055	1.63562	1.41696	1.7376	1.58517	1.49122	1.29344	7.95078	1.77091	2.67708
M15	F15	Forage	F	5.11111	17.2778	13.9444	14.7222	15.6667	14.6111	11.7222	11.0556	8.88889	8.72222	8.66667	6.44444	0.945648	1.96461	2.0045	2.33314	1.70651	1.43335	1.46717	1.43248	1.53003	1.33305	1.27856	1.50198	6.27778	20.3333	16.0556	19.4444	17.7222	17.3333	15.2778	12.4444	11.0556	9.66667	8.61111	6.94444	0.520293	1.65468	1.58516	1.34513	0.989012	0.99058	0.77435	0.757448	0.829603	0.704092
M16	F16	Forage	F	3.94444	16.2778	14.8333	14.2222	12.8889	15.3333	11.7778	11	9	8.33333	6.83333	5.94444	1.08427	4.24582	4.5366	4.97919	5.47142	4.82212	2.83428	4.5262	5.482	4.048	2.7322	2.63466	3.66667	15.1111	15.9444	12.8889	15.7778	13.5556	11.3889	9.61111	10.8889	7.55556	6.05556	6.22222	0.126667	0.509313	1.85516	3.70799	2.37943	2.39175	1.30732	1.83173	1.60583	1.66737
M17	F17	Forage	F	5.16667	15.8333	13.8889	15.5556	13.5	14.2222	11.8889	10	9.77778	9.27778	6.72222	10	1.62203	4.53031	4.5436	3.87038	3.64589	5.1764	4.44887	4.5018	3.48957	4.92404	2.41749	2.02021	4.77778	15.2778	16.8889	16.2222	15.3889	15.8889	11.9444	10.2778	10.0556	8.66667	6.77778	7.66667	0.859687	1.63184	2.17691	2.16859	1.68162	1.92714	1.72758	1.47207	1.6462	1.90756
M18	F18	Forage	M	4.33333	19.3333	16.6667	15.0556	14.6111	13.5	13.1111	10.1111	9.94444	8.44444	7.33333	6.72222	0.680539	2.54828	2.42636	2.282	2.13045	2.89209	1.80381	1.31155	2.08198	1.83693	1.4277	1.62399	3.88889	16.2778	11.7222	15.9444	16.8333	12.9444	11.2778	8.38889	11.3333	9.61111	7.83333	7.33333	0.9367	0.698399	1.09732	1.45184	0.99267	1.21142	1.06182	1.29001	1.03765	1.10265
M19	F19	Forage	F	4.94444	16.2222	16.1111	13.4444	12.8889	14.1111	11.8333	10.7778	8.94444	7	4.94444	3.66667	0.79733	3.54914	3.1636	2.9564	2.73762	2.92928	3.04827	3.04891	3.24717	3.21888	1.60702	0.86023	3	24.0556	17.3333	14.6667	13.6667	14.0556	12.1111	7.22222	5.55556	5	4.38889	3.11111	1.00592	3.41181	1.28759	2.75123	2.24642	2.24854	1.72076	1.69132	1.28785	1.42866
M20	F20	Forage	F	5.61111	20.1111	14.1667	15.3889	15.7222	14.1111	13.8333	10.7778	10.9444	10.2778	8.94444	7.66667	1.54599	2.66254	4.268	3.61634	3.34872	3.29033	2.48428	3.35178	3.50732	3.16918	2.84118	2.17522	5.05556	23.2222	19.2222	18.1667	16.4444	15.8333	14.3889	10.6111	8.88889	7.16667	7.05556	6.33333	0	0.461834	0.657245	0.71785	1.87724	1.40693	0.467463	1.44907	0.581893	0.501101
M21	F21	Forage	F	4.72222	16.9444	16.1111	12.1111	14.8333	12.7778	14.1667	11.9444	7.27778	6.72222	5.44444	4.27778	1.60172	6.37193	5.2248	6.72813	7.77273	6.3192	8.05067	7.96003	10.786	7.15539	5.50683	2.77038	4.44444	22.7778	17.9444	18.5556	19	13.5556	13.2222	11.2778	9.05556	7.94444	7.5	5.27778	0.240688	2.22047	1.17941	1.29518	0.842959	0.865622	2.80485	0.732433	0.528651	0.579955
M22	F22	Forage	M	5.66667	20.9444	16.6111	18.2222	15	15.2778	11.5	11.7778	11.2222	10.8333	10.1111	8.55556	1.0898	2.52632	2.21612	2.19504	1.84149	1.89252	1.65476	1.66796	2.46185	2.33535	1.57161	1.73715	4.22222	22.2778	15.5	15.0556	15.1111	15.2778	9.55556	11.5556	8.94444	5.83333	6.27778	5.05556	0.701809	0.328137	0.237623	0.367213	0.215927	0.296916	0.200186	0.178723	0.132099	0.186556
M23	F23	Forage	M	4.88889	20	15.3333	16.8333	13.7778	13.4444	13.3333	11.0556	10.9444	7.27778	6.77778	5.66667	1.34418	7.65185	7.02234	8.82325	5.98607	7.34023	6.4636	9.35939	10.2159	8.75686	7.603	5.05258	4.94444	21.3889	20.6111	17.2222	17.2778	14.8889	13.2778	10.8333	9.55556	7.77778	7.33333	6.61111	0.121088	0.636142	0.26714	1.04134	1.08103	0.458219	0.347921	0.431283	0.402	2.71229
M24	F24	Forage	M	4.44444	16.6111	14.7222	13.5556	14.6111	14.0556	10.6667	11.2222	8.38889	8.33333	7.44444	6.5	1.05116	3.7431	3.40596	3.32062	3.72458	3.19165	2.66822	4.45081	3.84491	4.42204	2.52171	1.74581	5.27778	20.3333	19	20.8333	17	15.7778	10.7222	10	6.83333	7.11111	6.44444	5.38889	0.0969646	0.468308	0.615618	0.44198	0.316992	0.290593	0.205032	0.400647	0.288037	0.33612
M25	F25	Forage	F	5.5	19.1111	14.4444	13.9444	11.3889	13.5556	13	11.2222	10.0556	9.55556	8.94444	7.77778	1.21212	4.18993	5.03037	5.11353	3.99646	3.51188	4.59137	5.82101	4.56917	5.36786	4.31191	3.84742	5.66667	22.7222	16.7778	18.5556	16.1667	12.8889	13.3333	11.6111	9.83333	11.5556	9.27778	7.55556	0.827301	2.02546	1.50673	1.82437	1.63165	1.65962	1.16311	1.8104	1.76251	2.33532
[truncated: 2 more columns]
