# Supplementary material for: Effects of Moderate Amounts of Barley in Late Pregnancy on Growth, Glucose Metabolism and Osteoarticular Status of Pre-Weaning Horses
Source: PLoS One. 2015 Apr 13;10(4):e0122596. doi: 10.1371/journal.pone.0122596 (PMC4395399; doi:10.1371/journal.pone.0122596)
Supplement: S4 Dataset — (XLS) [file pone.0122596.s004.xls]

## Sheet: Feuil1
				Plasma NEFA concentrations (µmol/L)														Plasma leptin concentrations (ng/mL)
				Gestational day										Lactating day				Gestational day										Lactating day
Mare	Foal	Group	Sex of foal	45	75	105	135	165	195	225	255	285	315	1	30	90	180	45	75	105	135	165	195	225	255	285	315	1	30	90	180
M1	F1	Barley	F	127	159	372	361	116	90	77	74	74	85	115	395	580	370	3.897	3.174	1.496	0.614	0.86	2.548	1.568	1.004	1.182	3.07	2.959	1.491	1.164	0.441
M2	F2	Barley	M	363	133	112	340	801	95	114	95	89	104	244	755	697	650	0.62	1.36	2.076	0.206	0.263	0.57	0.786	0.799	0.636	1.148	0.865	0.718	0.342	0.489
M3	F3	Barley	F	290	122	117	471	1231	159	89	61	127	145	NA	NA	NA	NA	0.896	2.333	3.283	2.463	3.151	0.799	1.027	1.242	1.001	1.039	NA	NA	NA	NA
M4	F4	Barley	F	279	173	247	597	177	74	90	74	101	76	197	330	544	194	5.785	4.816	3.014	1.535	2.336	2.803	2.212	1.459	2.544	3.274	2.705	1.435	2.85	1.953
M5	F5	Barley	F	234	152	160	237	393	116	82	63	68	76	172	627	427	645	4.161	7.632	3.931	2.215	0.915	0.667	1.443	1.465	1.233	1.504	1.324	1.786	1.848	1.234
M6	F6	Barley	M	97	217	36	723	271	76	106	99	185	88	364	537	658	738	5.334	3.355	1.822	2.589	3.372	4.334	4.025	3.477	3.033	4.209	3.889	2.602	4.046	7.195
M7	F7	Barley	M	206	146	92	171	473	115	82	84	85	113	76	663	481	856	1.586	2.142	2.06	1.652	1.059	1.432	1.619	1.118	1.499	1.601	1.344	1.143	1.236	1.041
M8	F8	Barley	M	NA	NA	153	NA	NA	NA	NA	75	75	93	142	749	314	311	NA	NA	2.942	NA	NA	NA	NA	1.711	1.537	1.647	2.822	1.084	1.363	1.43
M9	F9	Barley	M	114	178	431	349	176	168	88	99	152	78	352	292	562	726	2.474	2.429	1.098	1.571	1.274	1.111	0.864	1.325	1.307	1.17	1.941	0.862	0.931	1.299
M10	F10	Barley	M	346	147	148	481	711	168	111	84	94	102	249	444	955	141	2.019	4.263	2.825	2.163	0.781	1.105	1.372	1.18	1.381	1.862	1.63	1.81	0.953	1.378
M11	F11	Barley	F	171	146	92	295	953	141	111	74	107	81	422	941	457	602	2.834	3.94	2.991	2.26	0.829	1.403	2.448	2.676	0.663	1.484	2.598	1.768	1.454	1.161
M12	F12	Barley	F	121	80	102	210	505	92	87	83	84	86	199	173	511	662	2.544	2.477	1.645	0.714	1.057	2.223	1.91	1.383	1.551	1.611	2.508	1.187	1.214	1.795
M13	F13	Forage	M	82	103	299	705	104	94	80	76	80	99	118	92	534	313	2.032	2.049	1.054	0.875	1.156	1.051	1.717	1.189	1.221	0.895	1.118	0.524	0.454	0.879
M14	F14	Forage	M	312	278	134	763	653	364	179	91	130	313	72	813	516	544	2.399	2.864	2.947	1.898	1.174	1.98	1.368	1.251	1.613	1.084	1.13	0.614	0.974	1.348
M15	F15	Forage	F	173	108	80	342	526	453	171	88	259	121	284	980	369	466	2.075	3.723	NA	NA	NA	NA	NA	1.112	1.536	1.313	1.061	0.556	1.449	1.117
M16	F16	Forage	F	231	130	124	328	633	164	195	92	95	132	323	586	535	444	3.08	2.615	2.526	1.668	1.314	1.496	1.699	1.458	1.396	1.407	1.443	1.606	1.693	2.027
M17	F17	Forage	F	238	149	131	426	437	164	127	106	115	134	395	974	617	403	1.943	2.987	2.873	1.965	1.689	1.717	1.645	1.529	1.407	1.238	1.054	1.468	0.991	2.656
M18	F18	Forage	M	107	108	132	501	169	245	104	120	188	101	447	120	617	354	4.141	2.996	2.147	0.6	1.7	1.946	1.81	1.513	1.358	1.107	1.171	1.224	1.305	2.308
M19	F19	Forage	F	496	219	149	383	912	149	203	96	88	112	211	714	404	440	1.748	3.073	2.715	1.648	1.141	1.369	1.165	1.511	1.254	0.949	2.345	0.535	1.082	1.948
M20	F20	Forage	F	271	97	94	249	715	151	101	60	79	103	77	606	242	1064	1.34	1.933	1.63	0.868	1.486	0.776	0.685	1.191	2.515	2.358	1.225	0.869	1.4	1.277
M21	F21	Forage	F	241	138	98	273	480	147	179	75	375	142	243	684	567	250	3.477	3.963	4.135	2.509	1.144	0.413	2.268	1.071	1.233	1.123	1.066	1.193	0.795	0.841
M22	F22	Forage	M	151	150	229	510	94	76	79	79	83	89	232	113	432	NA	0.401	0.661	1.494	0.879	1.158	2.586	1.889	3.381	1.123	2.866	3.074	3.034	1.036	NA
M23	F23	Forage	M	NA	158	129	512	469	337	118	95	98	103	271	630	312	250	NA	3.71	2.557	1.699	0.689	1.249	1.106	1.015	0.959	1.218	1.426	0.972	2.136	1.929
M24	F24	Forage	M	188	121	107	324	1034	462	103	66	121	87	86	698	481	621	2.738	2.953	2.631	1.731	1.025	1.693	0.961	1.382	1.654	1.503	1.198	1.208	0.818	0.936
M25	F25	Forage	F	283	140	118	261	684	183	145	83	95	118	85	852	389	950	1.947	3.223	2.27	1.513	1.906	1.723	1.634	1.154	0.948	1.668	0.228	0.005	0.897	0.701
