# Supplementary material for: Effects of Moderate Amounts of Barley in Late Pregnancy on Growth, Glucose Metabolism and Osteoarticular Status of Pre-Weaning Horses
Source: PLoS One. 2015 Apr 13;10(4):e0122596. doi: 10.1371/journal.pone.0122596 (PMC4395399; doi:10.1371/journal.pone.0122596)
Supplement: S5 Dataset — (XLS) [file pone.0122596.s005.xls]

## Sheet: Feuil1
				Bodyweight (kg)									Height at the withers (cm)							Front leg length (cm)							Chest circumference (cm)							Shoulder width (cm)							Hip width (cm)							Cannon bone width (cm)
				Age (days)									Age (days)							Age (days)							Age (days)							Age (days)							Age (days)							Age (days)
Mare	Foal	Group	Sex of foal	0	1	3	30	60	90	120	150	180	1	30	60	90	120	150	180	1	30	60	90	120	150	180	1	30	60	90	120	150	180	1	30	60	90	120	150	180	1	30	60	90	120	150	180	1	30
M1	F1	Barley	F	47.5	49.1	49.7	82.4	122.2	163	191	213.4	241	98.5	106.5	114	120.5	127	128	131	68.5	71	76	79	82	83	86	82	98	113	123	130	135	139	18	22	25	27	30	31	31	20.5	23	26	29.5	32	34	37	2.9	3.1
M2	F2	Barley	M	46.38	50.6	54.9	110.5	140.6	178.8	217	236.6	252.6	99	105	112	117	124.5	124	129.5	69	72	77	79	83	82	83	82.5	110.5	121	126	136	138	144	18.5	24.5	27.5	30	31	32	32.5	19.5	24	28.5	31.5	35	35.5	37.5	3.05	3.3
M3	F3	Barley	F	NA	NA	NA	NA	NA	NA	NA	NA	NA	NA	NA	NA	NA	NA	NA	NA	NA	NA	NA	NA	NA	NA	NA	NA	NA	NA	NA	NA	NA	NA	NA	NA	NA	NA	NA	NA	NA	NA	NA	NA	NA	NA	NA	NA	NA	NA
M4	F4	Barley	F	50.5	54.3	57.5	72.4	119	164	198.2	218	250	100.5	105	114.5	122	123	127	129	70.5	73.5	77	82	81	83.5	84	85.5	93.5	112	124	130	135	145	18.5	20	25	28	30	31	32	21	22	26.5	31.5	31	34	36.5	2.8	2.9
M5	F5	Barley	F	54.5	56.2	57.5	94.4	140.9	172.5	215	240.4	246	103	107.5	117.5	122.5	NA	131	131.5	71	73.5	78	82	83.5	84.5	86	85	103	116.5	124	136	140	140	21	22.5	27	31.5	31	33	33	21	24	38	38	35.5	36	37.5	3.1	3.25
M6	F6	Barley	M	59	61.9	62	104	132.4	176.8	205.6	225.2	252.8	107	113	116	125	127	131	134	73.5	76	79	83	83	85	86	89.5	104	113	124	134	140.5	144	22	27	28	29	31	33	33	21.5	25	26	30	32	34	37	3.2	3.4
M7	F7	Barley	M	53.5	52.4	54.2	90.5	139.4	173.3	230	242.2	265	99.5	110	118.5	124	131.5	130	135.5	68	75	80	83	87	87	89.5	82	105	117.5	125	138	140	143	20.5	24.5	29	29.5	32.5	32.5	33.5	20	22	27.5	30.5	34	35.5	38	3.3	3.35
M8	F8	Barley	M	44.5	50	49.6	88.9	128.6	157.8	198.5	225.6	252.2	100	107.5	114.5	122	126	131	134	69	74.5	77	82	85	85	86	83	100	109	123	130	140	143	19	22.5	25.5	28	28.5	30.5	32	19.5	22	26	30	32.5	34.5	37.5	3	3.4
M9	F9	Barley	M	57.2	57.5	58.3	83.1	122.8	159	176.4	204.8	234	105	108.5	118	122.5	125	128	130.5	69.5	73	79	81	82	83	86	85.5	100.5	113	118	127	137	141	20	22.5	27	27.5	29	30	33	21.5	23	26.5	30	31	33	36.5	3.1	3.3
M10	F10	Barley	M	42.5	45.2	49.3	85.5	114.8	148.2	191	204.8	216	96	102	108.9	117	131	122	123.5	66	73.5	74	75	79	79	82	79.5	100	108.5	120.5	130	133	135.5	19.5	24	27.5	30	30.5	32	33	19.5	23	27	30	33	33	36	3.1	3.2
M11	F11	Barley	F	57	62.5	62.7	93.6	140.3	167.5	206.8	230.2	249.6	102	107	115.5	123	128	129	131	70.5	74	78	79	82.5	83	84.5	91	103	119.5	122	132	138	140	19	23	27	28.5	30	31	31.5	21	24	28	31	33.5	36	38	3	3.3
M12	F12	Barley	F	56.66	59.1	59.1	84.1	117.6	146.3	201	224.4	247	103	110	116	119.5	125.5	130	133	73	75	76	80	83	85	86	87	99.5	110.5	119	131	140	142.5	20.5	22	25	27	31	31.5	33	21	24	27	29	32	35.5	36	3.15	3.4
M13	F13	Forage	M	51.5	55.6	55	98.1	145.1	189	226	253.4	259	100	109	117	122	125.5	133	134	70	73.5	79	81	83.5	85	86	86	105.5	122.5	131	139	145	147	19	24.5	27.5	30	31	33	34	19.5	24.5	30	33	34.5	36	39	3.15	3.3
M14	F14	Forage	M	54.5	58.9	58.6	103.6	144.8	171.1	218	241.8	268	102.5	112	120.5	124.5	130	133	137	71	77	81	83	85.5	87.5	89	90	107	118	124.5	135	140	151	20.5	24.5	29.5	29.5	31.5	32	35	20	24.5	29	30	34	38	38	NA	3.4
M15	F15	Forage	F	65.9	66.3	66.1	102.2	130.5	160.2	208.2	235.6	251.4	110	116.5	121.5	128	132.5	134	135	75.5	79	82	85.5	85.5	87	90	94	106	116	124.5	138	143	146.5	21	24.5	28	28.5	30.5	31.5	31.5	22	25	28	29.5	34	35	36	3.15	3.15
M16	F16	Forage	F	51.5	53.7	55.2	94.6	123.9	155.5	193.5	207.8	231.6	99	108	115.5	121	127	127	132	67	74	76.5	78	82	84	85.5	85	105	112.5	118	131	135	140	21	24	27	27	29.5	29.5	31.5	22.5	23.5	26.5	30	33.5	34	36.5	2.85	2.95
M17	F17	Forage	F	62.8	63.3	63	104.7	139.1	170.7	220	248	271.8	105.5	115	122	127.5	132	135	139	73	76	81.5	83.5	86	86	89	91	106	117.5	124.5	136	143	144	20.5	25	28	29	32	32	34	21.5	25	28	30.5	34	37	37	3.35	3.35
M18	F18	Forage	M	64.5	NA	65.9	106.1	158.7	198	229.8	259.2	272	107	112	123	130	131	135.5	139	74	78.5	83	86	86	89	90	91	108	122	133	135.5	145	147.5	21	24	29	31.5	32	34	34	20.5	25	29.5	33.5	35	37	39	3.3	3.4
M19	F19	Forage	F	44.5	48.7	51.2	79.1	117.3	136	187.2	209	226.4	100.5	108	116	120	125	129	131	70	73.5	77	79	84.5	85	86	80	97	111.5	116.5	129	135	141	19.5	22	26	24.5	29.5	30.5	31	19.5	23	27	28	31.5	33	36	3	3.2
M20	F20	Forage	F	48.5	48.9	50.5	84.4	110.1	147.2	180.5	203.2	217.2	99	106.5	114.5	120	124.5	127	130	70	71	76	80	82	83	85	85	100	111	118	126.5	133	137	18	22	24.5	26.5	28	30	30	20.5	23	26	30.5	32.5	33	35	2.9	3.1
M21	F21	Forage	F	58.5	60.5	61.2	117.4	139.4	177.3	228	250	266	102	112.5	118.5	123	139	130	135	72	76	79.5	82.5	84	86	86	89.5	110	119	128	134	143	146	20.5	26	28.5	30.5	32.5	33.5	33	20	26.5	28	31	34	37	39	3.25	3.4
M22	F22	Forage	M	47.7	NA	49.6	74.2	107.2	141	173.8	188	188	95	105.5	112	117.5	122	125	NA	66	69	75	79	79	81.5	NA	83	94.5	107.5	118	126.5	NA	NA	17	22.5	25	27.5	28	29	NA	20	22.5	26	29.5	32	33.5	NA	3.15	3.25
M23	F23	Forage	M	47.5	49.4	51	78.7	103.7	133	163.2	NA	NA	100	103.5	110	117	121	124	NA	70	72	75.5	77.5	81	81	NA	82.5	96	106.5	112.5	123	125	NA	16.5	21.5	24	28	27	29	NA	19	23	25.5	35.5	30	32	NA	3.3	3.45
M24	F24	Forage	M	51.3	53.2	54.6	76.6	110.1	138.9	179	199.8	227	101.5	104.5	113	117	123	127	130	72.5	71	75	79	81	82	84	85	96	107	116	124	135	138.5	19	21	25	25.5	31	31	32	21	22.5	26.5	28.5	34	34	35	3.1	3.1
M25	F25	Forage	F	49	50.6	51.7	80.6	107.9	137.8	171.6	200	215.4	101	107	112.5	118	124	127	130	71.5	73	76.5	79	80	83	84.5	85	95.5	107	113	126	128.5	132	17.5	21	24	25.5	29	30	30	19.5	23	26	28.5	32	32.5	34	2.95	3.1
[truncated: 5 more columns]
