# Supplementary material for: Effects of Moderate Amounts of Barley in Late Pregnancy on Growth, Glucose Metabolism and Osteoarticular Status of Pre-Weaning Horses
Source: PLoS One. 2015 Apr 13;10(4):e0122596. doi: 10.1371/journal.pone.0122596 (PMC4395399; doi:10.1371/journal.pone.0122596)
Supplement: S6 Dataset — (XLS) [file pone.0122596.s006.xls]

## Sheet: Feuil1
				IVGTT at 3 days of age																				IVGTT at 130 days of age																						Clamps at 210 days of age
				Plasma glucose concentrations (mmol/L)										Plasma insulin concentrations (ng/mL)										Plasma glucose concentrations (mmol/L)											Plasma insulin concentrations (ng/mL)											Glucose metabolism rate (mmol/kg.min-1)
				Time/injection (min)										Time/injection (min)										Time/injection (min)											Time/injection (min)
Mare	Foal	Group	Sex of foal	-5	1	3	5	7	9	12	15	30	60	-5	1	3	5	7	9	12	15	30	60	-5	1	3	5	7	9	12	15	30	60	120	-5	1	3	5	7	9	12	15	30	60	120
M1	F1	Barley	F	6.5	15.7222	11.3889	10.9444	9.83333	9.55556	9.72222	9.22222	7.44444	6.61111	0.926697	1.95566	3.56144	2.65986	1.81735	1.45794	1.32134	1.04809	0.842153	0.469174	5.44444	16.7222	15.6667	14.5556	14.2778	13.3889	12.9444	11.6667	10.5	8.83333	5.5	0.660369	1.53249	1.22407	1.29194	1.42611	1.07276	0.983258	0.675898	0.985483	0.853046	0.582755	0.0258827
M2	F2	Barley	M	5.55556	11.8333	10.7222	9.5	12.1111	11.3333	9.88889	7.44444	7.16667	6.11111	0.850123	4.05882	5.48409	3.66163	2.05706	1.83812	1.26222	1.47762	0.998296	1.55607	5.11111	15.1667	11.8333	14.5	11.6111	11.8333	12.5556	12.4444	10.9444	8.44444	5.38889	1.26375	2.15586	1.71115	1.5611	2.13368	1.71799	1.1614	1.13833	1.74462	1.33767	1.12758	0.0148411
M3	F3	Barley	F	NA	NA	NA	NA	NA	NA	NA	NA	NA	NA	NA	NA	NA	NA	NA	NA	NA	NA	NA	NA	NA	NA	NA	NA	NA	NA	NA	NA	NA	NA	NA	NA	NA	NA	NA	NA	NA	NA	NA	NA	NA	NA	NA
M4	F4	Barley	F	8.83333	15.3889	13.2222	12.5	11.8333	11.0556	10.8333	9.61111	7.22222	7.05556	1.32378	4.41663	3.09902	3.32489	2.64142	2.14098	1.87903	1.25772	1.06541	0.580282	4.44444	16.5556	14.0556	14.3333	13.2222	12.7222	13.5556	12.1111	9.5	7.55556	3.94444	0.605212	1.66473	1.78106	1.29636	1.19158	1.05021	0.898322	1.15686	1.26522	1.32893	0.515054	0.0172863
M5	F5	Barley	F	7.38889	11.2222	10.7222	9.22222	10.3333	10.1667	8.5	9.55556	8.33333	6.27778	0.574987	2.0138	2.59731	1.86906	1.4433	1.32219	1.01027	0.991901	1.08296	0.743825	4.77778	15.4444	15.1111	12.0556	13.9444	12.2222	12.0556	10.3889	9.61111	7.77778	4.5	0.503249	1.1993	1.53247	1.25837	0.984786	1.11546	0.890172	0.875635	0.854847	0.936289	0.39285	0.0165235
M6	F6	Barley	M	8.77778	15.0556	12.6111	12.5556	12.3889	12.6667	11.5	11	9.83333	7.88889	0.531577	1.43379	2.32083	2.0593	1.50205	1.46156	0.952556	0.882214	0.746918	0.760602	4.33333	17.3333	13.4444	13.6667	12	10.3889	10.8333	11.2222	8.83333	7.55556	4.38889	0.76846	1.63028	1.69506	1.35119	1.23789	1.2501	1.23079	1.2491	1.07668	1.10842	0.831381	0.013108
M7	F7	Barley	M	7.05556	13.3889	12.3333	11.7778	10.6667	10.7222	10.1111	9.55556	7.88889	6.83333	0.629885	2.51545	3.02459	2.28102	1.91431	1.70215	1.20734	1.298	0.859943	0.705316	4.11111	16.2222	12.4444	13.1111	12.0556	12.2222	10.3889	10	8.16667	6.88889	4.88889	0.892287	1.81178	2.59652	2.12945	1.74856	1.14758	1.23446	1.51596	1.32173	1.05604	0.70933	0.0267875
M8	F8	Barley	M	8.11111	15.1667	13.4444	11.8333	12.0556	13.0556	10.2222	10.3889	7.88889	6.61111	0.789348	1.75111	2.22111	1.88485	1.88621	1.25876	0.843729	0.706325	0.753707	0.48715	5.5	15.9444	14.3889	12.8889	12.7222	12.6111	11.9444	11.0556	9.94444	7.22222	4.88889	0.522789	1.00545	1.24623	1.14865	1.05695	0.843002	1.22524	1.18984	1.0416	1.06589	0.806567	0.0157094
M9	F9	Barley	M	7.22222	20	13.6111	11.2222	11.6667	10.8333	9.88889	10.4444	8.94444	6	1.178	1.44632	2.44935	1.95959	1.64671	1.7917	1.15542	1.60754	0.961922	0.645478	4.66667	16.1111	13.2778	13.3889	12.9444	12.8889	11.2222	10.3889	8.77778	7	4.27778	0.573973	1.11282	0.964171	1.0446	1.27332	1.00633	0.805187	0.81991	0.751379	0.694326	0.488758	0.0161019
M10	F10	Barley	M	6.88889	16.2222	11.7778	10.5	10.1111	9.72222	9	8.22222	6.61111	5.83333	0.631172	2.813	5.19774	2.7929	1.76563	1.33108	1.10157	1.05472	0.519132	0.734769	5.11111	15.3889	12.2222	13.1111	11.8889	12.2778	11.9444	11.8889	12	7.66667	6.66667	0.750462	1.15527	1.06886	1.2334	1.28686	1.13497	0.825266	0.871649	0.881691	1.01702	0.84197	0.0171224
M11	F11	Barley	F	7.11111	15.1111	11.7222	10.7222	10.8333	10.7778	10	10.6111	8.22222	6.88889	0.624211	1.43087	2.7669	1.5895	1.71646	1.49354	1.09188	1.26477	0.810609	0.641585	4.44444	14.1111	13.4444	13.5	13.6111	10.5	10	9.83333	7.94444	5.88889	4.11111	0.491885	1.0933	0.75901	1.42183	0.945857	1.13749	1.09772	1.04579	0.985509	0.820865	0.704813	0.0249437
M12	F12	Barley	F	6.44444	12.1667	10.9444	11.0556	10.3889	9.94444	10.7778	9	8.22222	6.72222	0.686147	1.58377	2.28575	1.70903	1.38881	1.45224	0.982722	0.111979	0.939721	0.851313	5.38889	15.3889	13.2222	13.7778	12.1667	12.3333	11.8333	12.5	9.38889	8.61111	4.94444	0.2359	0.168791	0.354848	0.823765	0.683442	0.53211	0.442549	0.389078	0.614388	0.275423	0.405781	0.0154698
M13	F13	Forage	M	8	19.5	13.9444	12.7222	12.2222	12	11.5	10.2222	8.77778	6.83333	1.03078	2.11049	6.88455	4.67518	3.42494	2.55767	2.05023	1.51297	1.0129	0.627894	5.5	15.1111	13.1667	13.2222	12	11.9444	11.7778	11.2222	9.33333	7.66667	5.33333	0.513123	1.09418	1.01495	0.835822	0.976112	0.856002	0.806873	0.721272	0.621236	0.619201	0.59903	0.0157359
M14	F14	Forage	M	7.66667	17.5	13.6111	13.2222	12.0556	11.3333	11.7222	9.83333	8.38889	6.83333	0.458212	1.24343	2.85291	2.19157	1.45779	1.15828	0.85212	0.707945	0.565975	0.576558	4.77778	16.4444	15.1111	14.0556	14.8333	12.4444	12.2222	12.5	10.5	8.77778	4.55556	0.979759	1.14169	1.26671	0.997081	1.26564	1.18602	1.84684	1.48703	1.16519	1.35457	0.813894	0.0150573
M15	F15	Forage	F	8.22222	14.7222	13.9444	13	12.8889	11.8889	13.2778	12.7222	10.1111	8.05556	1.08967	2.18785	4.27993	1.94315	1.9869	1.91504	1.82217	1.80829	1.77503	0.969718	5.55556	17.3333	15.1111	11.2778	13.2222	13.5	10.9444	11.2222	11.2222	9.83333	6.27778	0.697129	2.30445	1.74401	1.44759	1.56688	1.26828	1.03204	0.895448	0.795407	0.962485	0.584012	0.0418745
M16	F16	Forage	F	6.66667	16.5	13.2222	11.7778	11.0556	11.2222	10.8333	8.11111	7.77778	7.44444	0.510402	1.09653	3.30836	2.02076	1.69283	1.72128	0.888053	0.689908	0.811611	0.531122	5.11111	17.5	15.7222	14.8333	15.2778	13.6667	11.5	12.8333	11.2778	10	6.27778	0.462922	0.719569	0.574666	0.808619	0.881795	0.675686	0.55816	0.49834	0.663312	0.460562	0.52957	0.0190245
M17	F17	Forage	F	6.94444	13.8333	11.6111	11	11.1667	10.6667	9.61111	9.94444	8.05556	7.33333	1.20284	1.70738	4.33477	4.09048	2.5693	2.04383	1.63188	1.94944	1.39186	1.65486	5.33333	14.6667	13.1667	13.4444	14.5556	13.7778	11.3333	11.5556	9.5	6.88889	5.33333	0.469869	1.00771	1.10904	1.55146	1.38559	1.07525	1.02597	0.975677	0.816835	0.894857	1.03958	0.0296904
M18	F18	Forage	M	5.94444	20.5556	12.1667	11.1667	9.27778	9.72222	10	8.66667	7.05556	6.22222	0.81637	1.90178	2.59556	3.18846	2.46173	1.879	1.80807	1.26216	1.13652	0.918708	4.66667	16.5556	15.4444	14.2222	12.1111	12.8333	12.1667	11.3889	9.05556	6.5	3.94444	1.2021	2.13389	1.72683	2.1614	2.12484	1.86506	1.93572	2.06039	1.49488	1.17782	0.854605	0.0129604
M19	F19	Forage	F	8.72222	17.2222	14.2778	14	13.7222	12.7778	11.8889	11.7222	9.22222	8.16667	0.854625	1.28544	3.27033	2.69664	1.88315	1.43729	0.978386	0.814161	0.671684	0.560798	5.27778	17.8889	15.1111	14.2778	13.3889	12.6111	13.2778	12.6667	9.88889	8.33333	5.27778	0.671574	1.09819	0.992877	1.13897	1.04726	0.854659	0.750579	0.75097	0.966639	0.783006	0.556204	0.0137745
M20	F20	Forage	F	5.88889	18.1111	11.5	10.6667	10.6111	9.16667	9.5	8.94444	7	6.38889	0.523272	1.10614	2.00331	1.45994	1.27082	1.14566	0.881845	0.842812	0.591529	0.574312	4.77778	16.3889	13.6111	14.3889	12.0556	12.0556	11.1667	11.0556	8.38889	6.72222	4.83333	0.0158646	0.442163	0.187881	0.669283	0.397434	0.806797	0.262873	0.665871	0.777979	0.183027	0.361754	0.0158583
M21	F21	Forage	F	6.66667	13.1667	11.6667	10.8333	11	9.83333	8.66667	9.05556	7.38889	6	0.438258	4.36787	7.00521	4.63441	3.02978	2.69985	1.66027	1.25117	0.701206	0.505097	5.16667	16.5	14.3889	14.1667	14.3889	13.3889	12.1667	11.4444	9.66667	7.88889	6.05556	1.0064	0.920022	1.14178	1.14373	1.04037	1.03058	1.2066	1.0322	1.02038	0.950029	0.859149	0.0131079
M22	F22	Forage	M	6.27778	19.2222	10.3889	10.5	9.72222	10.5556	9.16667	9.33333	8.05556	6.72222	0.780698	1.91823	2.72699	2.54847	2.43977	1.4327	2.46947	1.77091	1.315	1.08072	4.5	14.6111	14.6111	12.3889	11.6667	11.6111	11.0556	11.5	8.72222	7.5	4.83333	0.768423	1.59659	1.44706	1.64545	1.114	1.35579	1.23617	1.02314	1.16701	1.02222	0.920773	0.0155171
M23	F23	Forage	M	6.77778	21.7222	12.2222	11.5556	10.2222	9.55556	9.5	10.2778	7.44444	6.77778	0.857855	1.60598	3.38569	2.38517	1.69698	1.59247	1.28891	1.08298	0.780273	0.612349	3.61111	12.4444	11.2778	10.2778	10.1111	10.2222	9.38889	9.16667	7.11111	5.77778	5.22222	0.14633	0.626627	0.867038	1.28435	0.75835	0.682983	0.945899	1.11991	0.686239	0.238256	0.118216	NA
M24	F24	Forage	M	7.05556	13.3333	13.0556	11.9444	10.4444	10.7778	10.1111	9.72222	7.72222	6.83333	0.672688	2.36581	NA	1.89919	1.35185	0.998711	1.06373	0.739938	0.703902	0.485795	5.11111	16.1667	14.5556	13.7222	13.1667	12.5556	12.6111	11.2778	9.33333	6.72222	4	0.619817	1.37112	1.4697	1.22284	1.31703	1.1479	1.38239	1.20655	1.39139	1.36556	0.738911	0.0131761
M25	F25	Forage	F	8.16667	13.5556	13.8333	12.5556	13.1111	11.5556	11.1111	9.66667	9.44444	8.11111	1.57077	1.76104	2.32283	2.3015	2.12765	2.21396	1.97848	2.12543	1.23617	2.17296	4.66667	15.0556	13.3333	11.1667	13.1111	12.6111	10.7222	11.5	10.7222	8.83333	5.55556	0.0207988	0.602051	0.55408	0.312758	0.614148	0.500143	0.420232	0.212118	0.819525	0.604091	0.323999	0.0384678
