# Supplementary material for: Effects of Moderate Amounts of Barley in Late Pregnancy on Growth, Glucose Metabolism and Osteoarticular Status of Pre-Weaning Horses
Source: PLoS One. 2015 Apr 13;10(4):e0122596. doi: 10.1371/journal.pone.0122596 (PMC4395399; doi:10.1371/journal.pone.0122596)
Supplement: S7 Dataset — (XLS) [file pone.0122596.s007.xls]

## Sheet: Feuil1
				Fasting glycemia (mmol/L)						NEFA (µmol/L)				Leptin (ng/mL)				IGF-I (ng/mL)				T4 (ng/mL)				T3 (ng/mL)				Osteocalcin (ng/mL)				Hydroxyproline (mg/L)				CTX-II (ng/mL)
				Age (days)						Age (days)				Age (days)				Age (days)				Age (days)				Age (days)				Age (days)				Age (days)				Age (days)
Mare	Foal	Group	Sex of foal	3	30	90	130	180	200	3	30	90	180	180				0	3	130	180	0	3	130	180	0	3	130	180	0		130		0		130		0		130
M1	F1	Barley	F	6.5	6.77778	5.5	5.44444	4.61111	5.16667	659	680	738	303	2.52				144.222	150.07	237.649	245.465	582.72	360.16	26.206	17.927	3.795	5.741	0.359	0.379	87.068		15.5104		16.7652		8.83916		3926.36		1206.66
M2	F2	Barley	M	5.55556	7.27778	5	5.11111	5.77778	5.16667	223	825	844	1117	1.337				194.509	350.193	396.957	439.171	367.86	57.18	30.146	22.489	7.855	8.162	0.397	0.353	388.607		25.4909		19.4168		8.59809		2548.64		1078.79
M3	F3	Barley	F	NA	NA	NA	NA	NA	NA	NA	NA	NA	NA	NA				NA	NA	NA	NA	NA	NA	NA	NA	NA	NA	NA	NA	NA		NA		NA		NA		NA		NA
M4	F4	Barley	F	8.83333	6.94444	4.72222	4.44444	4.77778	5.61111	688	435	961	381	1.559				212.524	312.813	313.13	374.679	471.83	144.7	15.014	23.499	4.23	8.962	0.34	0.455	187.092		14.478		15.9098		8.67844		3412.19		1082.96
M5	F5	Barley	F	7.38889	6.27778	5.55556	4.77778	6	5.5	884	793	636	650	1.313				167.928	229.367	238.064	335.62	434.91	209.89	24.092	13.439	9.455	5.913	0.393	0.238	171.127		12.0689		15.8243		9.56236		3761.9		1419.31
M6	F6	Barley	M	8.77778	5.77778	4.72222	4.33333	5.05556	5.38889	1592	1698	749	413	1.024				238.135	212.404	278.35	368.296	365.91	175.5	16.217	26.484	8.775	4.755	0.289	0.494	41.9431		21.189		19.3313		8.59809		7049.22		1253.91
M7	F7	Barley	M	7.05556	6.66667	4.55556	4.11111	5.22222	4.5	191	803	676	706	1.259				196.518	148.166	289.659	336.293	326.96	141.4	25.168	24.609	5.715	4.58	0.228	0.297	41.7802		27.0396		14.7978		8.7588		5103.9		1046.82
M8	F8	Barley	M	8.11111	6.27778	5.05556	5.5	5.27778	4.5	278	946	496	997	1.361				202.156	219.374	256.121	315.083	368.49	140.4	40.161	32,,688	5.335	5.072	0.403	0.372	52.8578		22.7377		13.5148		8.83916		2674.99		1076.01
M9	F9	Barley	M	7.22222	5.83333	3.72222	4.66667	4.38889	5.33333	968	274	948	660	1.247				185.287	224.787	224.095	335.553	326.18	272.59	17.328	22.394	10.145	4.209	0.272	0.473	99.6117		14.3059		15.311		8.91951		2307.19		875.868
M10	F10	Barley	M	6.88889	8.11111	4.55556	5.11111	4.66667	4.88889	679	835	1151	974	1.163				195.715	290.226	307.68	332.383	348.57	87.06	22.954	21.268	NA	4.221	0.331	0.334	125.351		21.7052		19.8445		8.83916		2453.56		1060.72
M11	F11	Barley	F	7.11111	6.72222	4.88889	4.44444	5.5	4.44444	761	499	851	851	1.384				166.574	254.782	268.062	277.829	388.31	192.49	28.947	19.654	4.385	6.342	0.457	0.352	147.506		9.14358		16.8507		7.23204		1863.07		1101.03
M12	F12	Barley	F	6.44444	6.22222	5.05556	5.38889	4.72222	4.5	627	365	1020	439	1.355				164.761	205.107	168.816	200.891	372.85	159.16	30.31	18.326	5.46	5.348	0.242	0.208	115.577		7.07865		17.0218		8.0356		2388.51		923.124
M13	F13	Forage	M	8	6.83333	5.16667	5.5	4	4.5	568	895	1384	444	1.212				205.149	205.735	366.337	336.875	424.2	115.15	21.7	19.302	5.795	7.429	0.353	0.356	48.1335		21.0169		12.5739		7.79453		1457.73		996.787
M14	F14	Forage	M	7.66667	7.55556	5.72222	4.77778	4.38889	5.38889	639	448	559	377	1.549				169.316	246.725	548.503	598.574	408.6	161.16	21.093	26.413	6.71	5.855	0.571	0.898	74.3614		30.9974		21.2986		8.67844		2568.66		885.597
M15	F15	Forage	F	8.22222	7.33333	5.55556	5.55556	4.72222	6.27778	889	567	617	1166	1.065				179.588	193.367	219.835	226.213	408.13	152.44	47.079	29.323	5.7	3.145	0.423	0.218	44.5496		23.2539		24.8911		7.87488		2484.84		1060.72
M16	F16	Forage	F	6.66667	9.44444	5.38889	5.11111	6.22222	4.77778	374	904	839	981	1.591				153.708	221.891	206.822	309.633	276.17	70.98	28.344	28.732	3.425	4.589	0.258	0.458	97.1682		16.715		17.1073		12.2141		2031.96		1081.57
M17	F17	Forage	F	6.94444	5.72222	4.44444	5.33333	5.77778	4.5	1037	836	258	894	0.91				140.868	166.106	173.594	221.315	355.32	167.59	33.587	29.196	8.245	4.768	0.405	0.351	45.0383		12.241		23.6081		8.83916		2652.48		988.448
M18	F18	Forage	M	5.94444	6.38889	4.61111	4.66667	4.77778	5.88889	856	754	934	197	1.497				264.235	257.219	338.75	392.804	286.77	176.59	31.693	31.409	5.715	5.789	0.387	0.396	21.417		27.7279		11.3764		8.27666		1741.72		1050.99
M19	F19	Forage	F	8.72222	9.11111	4.83333	5.27778	4.83333	5.22222	612	1008	440	431	1.435				149.055	298.263	345.724	372.712	338.67	87.02	24.462	17.47	4.735	6.234	0.515	0.609	80.7147		16.0267		20.1011		8.59809		1850.56		1023.19
M20	F20	Forage	F	5.88889	5.05556	4.38889	4.77778	4.5	3.44444	779	617	809	499	1.351				120.536	233.072	185.092	194.063	343.83	129.66	29.019	20.718	6.38	3.115	0.331	0.26	115.902		14.3059		13.1784		7.95524		2378.5		1042.65
M21	F21	Forage	F	6.66667	7.77778	3.88889	5.16667	4.72222	4.66667	1078	829	1070	906	1.368				202.654	250.313	275.843	231.759	416.89	155.86	38.591	24.717	4.26	6.288	0.397	0.346	83.8099		10.8644		18.4819		8.27666		2483.59		1092.69
M22	F22	Forage	M	6.27778	6.66667	4.72222	4.5	NA	4.94444	789	754	676	NA	NA				142.248	181.154	231.739	NA	298.48	158.42	15.806	NA	5.245	5.207	0.309	NA	29.5623		16.3708		14.4641		9.482		1397.68		1178.86
M23	F23	Forage	M	6.77778	5.33333	4.27778	3.61111	4.33333	NA	787	896	891	980	1.167				179.105	194.292	236.087	257.952	444.76	127.13	23.676	21.278	5.605	2.6	0.312	0.27	91.7407		10.6923		18.6426		6.58919		3676.84		1422.09
M24	F24	Forage	M	7.05556	7.38889	5	5.11111	5	4.61111	1039	308	732	376	1.306				191.326	280.576	286.132	443.858	436.01	148.48	39.457	24.286	8.53	4.009	0.536	0.729	63.52		13.6176		22.2586		7.71417		2482.14		909.225
M25	F25	Forage	F	8.16667	7.55556	4.38889	4.66667	5.55556	4.83333	589	554	680	796	1.287				159.936	173.091	213.921	212.568	413.77	221.33	37.577	27.635	4.035	6.565	0.477	0.342	92.7732		19.8124		17.598		9.72307		4053.01		1163.57
