# Supplementary material for: Effects of Moderate Amounts of Barley in Late Pregnancy on Growth, Glucose Metabolism and Osteoarticular Status of Pre-Weaning Horses
Source: PLoS One. 2015 Apr 13;10(4):e0122596. doi: 10.1371/journal.pone.0122596 (PMC4395399; doi:10.1371/journal.pone.0122596)
Supplement: S8 Dataset — (XLS) [file pone.0122596.s008.xls]

## Sheet: Feuil1
Foals osteochondritic status
Mare	Foal	Group	Sex of foal	218 days
M1	F1	Barley	F	positive
M2	F2	Barley	M	unaffected
M3	F3	Barley	F	NA
M4	F4	Barley	F	positive
M5	F5	Barley	F	unaffected
M6	F6	Barley	M	positive
M7	F7	Barley	M	unaffected
M8	F8	Barley	M	unaffected
M9	F9	Barley	M	unaffected
M10	F10	Barley	M	unaffected
M11	F11	Barley	F	positive
M12	F12	Barley	F	positive
M13	F13	Forage	M	unaffected
M14	F14	Forage	M	unaffected
M15	F15	Forage	F	unaffected
M16	F16	Forage	F	unaffected
M17	F17	Forage	F	positive
M18	F18	Forage	M	unaffected
M19	F19	Forage	F	unaffected
M20	F20	Forage	F	unaffected
M21	F21	Forage	F	unaffected
M22	F22	Forage	M	unaffected
M23	F23	Forage	M	NA
M24	F24	Forage	M	unaffected
M25	F25	Forage	F	positive
